# Supplementary material for: Identification and molecular characterization of a novel non-specific lipid transfer protein (TdLTP2) from durum wheat
Source: PLoS One. 2022 Apr 13;17(4):e0266971. doi: 10.1371/journal.pone.0266971 (PMC9007336; doi:10.1371/journal.pone.0266971)
Supplement: S1 Data — (ZIP) [file pone.0266971.s002.zip]

Archive with 11 entries (11 files):
- data LTP2 paper/qRTPCR LTP2.xlsx
- data LTP2 paper/THP1 assay.xlsx
- data LTP2 paper/Elisa LTP2 vs Tria 14 and pp3.xlsx
- data LTP2 paper/ELISA patients sera.xlsx
- data LTP2 paper/column LTP2 analysis.xlsx
- data LTP2 paper/analyze fingerprint.xlsx
- data LTP2 paper/MALDI-TOF LTP2.xlsx
- data LTP2 paper/MALDI-TOF/LTP2-1.pdf
- data LTP2 paper/MALDI-TOF/LTP2-5.pdf
- data LTP2 paper/lipid binding 191021.pzfx
- data LTP2 paper/MALDI-TOF/SUPERNATANT.pdf
