# Supplementary material for: Identification and molecular characterization of a novel non-specific lipid transfer protein (TdLTP2) from durum wheat
Source: PLoS One. 2022 Apr 13;17(4):e0266971. doi: 10.1371/journal.pone.0266971 (PMC9007336; doi:10.1371/journal.pone.0266971)
Supplement: S1 Data — (ZIP) [file pone.0266971.s002.zip › data LTP2 paper/qRTPCR LTP2.xlsx]

## Sheet: Nacl
LTP		Ct time X	Mean Ct Time0	ΔΔCT	2^-ΔΔCT	Mean fold change in gene expression	EC	SEM
LTP	CRF	29.1932	29.1128	0.141115	0.906818	1.20229	0.886166	0.511628
LTP	CRF	29.8748	29.1128	0.995367	0.501608
LTP	CRF	28.2705	29.1128	-1.13648	2.19844
LTP	Fnacl24h	26.2156	29.1128	-5.06706	33.5226	27.9487	4.84222	2.79566
LTP	Fnacl24h	26.3474	29.1128	-4.63107	24.7795
LTP	Fnacl24h	26.2675	29.1128	-4.67492	25.5442
LTP	Fnacl48h	30.9107	29.1128	-5.3633	32.1256	34.8836	2.89022	1.66867
LTP	Fnacl48h	29.6915	29.1128	-2.17012	37.89
LTP	Fnacl48h	30.3523	29.1128	-5.11417	34.6352
LTP	Fnacl72h	29.0087	29.1128	-3.71781	13.1575	7.04292	5.83416	3.36836
LTP	Fnacl72h	30.8986	29.1128	-0.61996	1.53683
LTP	Fnacl72h	29.0456	29.1128	-2.68582	6.43446
LTP	CRR	28.4086	28.5331	-0.0637066	1.04515	1.02222	0.255399	0.147455
LTP	CRR	28.703	28.5331	0.403285	0.756135
LTP	CRR	28.4876	28.5331	-0.339579	1.26539
LTP	Rnacl24h	30.0896	28.5331	-1.70658	3.26387	1.91736	1.25753	0.726034
LTP	Rnacl24h	30.7861	28.5331	0.370717	0.773398
LTP	Rnacl24h	30.4496	28.5331	-0.778063	1.71483
LTP	Rnacl48h	30.0796	28.5331	-3.50525	11.3549	8.82923	2.50986	1.44907
LTP	Rnacl48h	30.0565	28.5331	-3.13704	8.7972
LTP	Rnacl48h	29.4661	28.5331	-2.66347	6.33554
LTP	Rnacl72h	27.5251	28.5331	-3.6418	12.4822	14.4443	2.14044	1.23579
LTP	Rnacl72h	27.1958	28.5331	-4.0641	16.7269
LTP	Rnacl72h	27.0002	28.5331	-6.15	14.1236
CDC	CRF	22.4531	22.5138
CDC	CRF	22.2805	22.5138
CDC	CRF	22.808	22.5138							Nacl
CDC	Fnacl24h	24.6837	22.5138								Leaf	Root
CDC	Fnacl24h	24.3795	22.5138							Control	1.20229	1.02222
CDC	Fnacl24h	24.3434	22.5138							24h	27.9487	1.91736
CDC	Fnacl48h	29.6751	22.5138							48h	34.8836	8.82923
CDC	Fnacl48h	25.2626	22.5138							72h	7.04292	14.4443
CDC	Fnacl48h	28.8675	22.5138
CDC	Fnacl72h	26.1275	22.5138
CDC	Fnacl72h	24.9196	22.5138
CDC	Fnacl72h	25.1325	22.5138							SEM	0.511628	0.447455
CDC	CRR	22.4531	22.5138								2.79566	0.726034
CDC	CRR	22.2805	22.5138								1.66867	1.44907
CDC	CRR	22.808	22.5138								3.36836	1.23579
CDC	Rnacl24h	25.777	22.5138
CDC	Rnacl24h	24.3961	22.5138
CDC	Rnacl24h	25.2084	22.5138
CDC	Rnacl48h	27.5656	22.5138
CDC	Rnacl48h	27.1743	22.5138
CDC	Rnacl48h	26.1103	22.5138
CDC	Rnacl72h	25.1477	22.5138
CDC	Rnacl72h	25.2406	22.5138
CDC	Rnacl72h	25.404	22.5138

## Sheet: ABA
			Ct time X	Mean Ct Time0	ΔΔCT	2^-ΔΔCT	Mean fold change in gene expression	EC	SEM
G01	LTP	CRF	29.1932	29.1128	0.141115	0.906818	1.20052	0.884132	0.510454
G02	LTP	CRF	29.8748	29.11	0.998201	0.500624						ABA
G03	LTP	CRF	28.2705	29.11	-1.13365	2.19413							Leaf	Root
A04	LTP2	Faba24h	29.4095	29.11	-1.87032	3.65613	3.15893	0.449581	0.259565			Control	1.2	1.02
A05	LTP2	Faba24h	29.3718	29.11	-1.6039	3.03964						24h	3.16	2.68
A06	LTP2	Faba24h	29.4639	29.11	-1.47562	2.78103						48h	52.99	16
B04	LTP2	Faba48h	29.7288	29.11	-6.54243	93.2108	52.9946	44.1529	25.4917			72h	3.81	5.43
B05	LTP2	Faba48h	29.3356	29.11	-2.52318	5.74848
B06	LTP2	Faba48h	29.5562	29.11	-5.90748	60.0245
C04	LTP2	Faba72h	29.9831	29.11	-2.74057	6.68335	3.81061	2.49157	1.43851
C05	LTP2	Faba72h	30.3532	29.11	-1.16248	2.23842						SEM	0.5	0.14
C06	LTP2	Faba72h	30.4009	29.11	-1.32772	2.51006							0.25	0.85
G04	LTP	CRR	28.4086	28.5331	-0.0637066	1.04515	1.02079	0.254959	0.1472				8.49	2.57
G05	LTP	CRR	28.703	28.53	0.406357	0.754526							1.43	0.49
G06	LTP	CRR	28.4876	28.53	-0.336506	1.2627
D04	LTP2	Raba24h	29.6783	28.53	-2.11479	4.33127	2.67733	1.48479	0.857242
D05	LTP2	Raba24h	29.867	28.53	-0.545225	1.45925
D06	LTP2	Raba24h	30.0601	28.53	-1.16446	2.24149
E04	LTP2	Raba48h	29.0655	28.53	-4.51627	22.884	16.0044	7.9201	4.57267
E05	LTP2	Raba48h	29.038	28.53	-4.15242	17.7829
E06	LTP2	Raba48h	29.2494	28.53	-2.877	7.34621
F04	LTP2	Raba72h	28.4865	28.53	-2.67735	6.39682	5.42936	0.858692	0.495766
F05	LTP2	Raba72h	29.0066	28.53	-2.25022	4.75755
F06	LTP2	Raba72h	29.1239	28.53	-2.36	5.1337
G07	CDC	CRF	22.4531	22.5138
G08	CDC	CRF	22.2805	22.5138
G09	CDC	CRF	22.808	22.5138
A07	CDC	Fnacl24h	24.6837	22.5138
A08	CDC	Fnacl24h	24.3795	22.5138
A09	CDC	Fnacl24h	24.3434	22.5138
B07	CDC	Fnacl48h	29.6751	22.5138
B08	CDC	Fnacl48h	25.2626	22.5138
B09	CDC	Fnacl48h	28.8675	22.5138
C07	CDC	Fnacl72h	26.1275	22.5138
C08	CDC	Fnacl72h	24.9196	22.5138
C09	CDC	Fnacl72h	25.1325	22.5138
G10	CDC	CRR	22.4531	22.5138
G11	CDC	CRR	22.2805	22.5138
G12	CDC	CRR	22.808	22.5138
D07	CDC	Rnacl24h	25.777	22.5138
D08	CDC	Rnacl24h	24.3961	22.5138
D09	CDC	Rnacl24h	25.2084	22.5138
E07	CDC	Rnacl48h	27.5656	22.5138
E08	CDC	Rnacl48h	27.1743	22.5138
E09	CDC	Rnacl48h	26.1103	22.5138
F07	CDC	Rnacl72h	25.1477	22.5138
F08	CDC	Rnacl72h	25.2406	22.5138
F09	CDC	Rnacl72h	25.404	22.5138

## Sheet: SA
			Ct time X	Mean Ct Time0	ΔΔCT	2^-ΔΔCT	Mean fold change in gene expression	EC	SEM
G01	LTP	CRF	29.1932	29.1128	0.141115	0.906818	1.20052	0.884132	0.510454
G02	LTP	CRF	29.8748	29.11	0.998201	0.500624
G03	LTP	CRF	28.2705	29.11	-1.13365	2.19413
A01	LTP	Fsa24h	27.54	29.11	-3.73985	13.36	18.678	8.56224	4.94341
A02	LTP	Fsa24h	26.14	29.11	-4.83568	28.5551
A03	LTP	Fsa24h	27.12	29.11	-3.81956	14.1189
B01	LTP	Fsa48h	33.9	29.11	-2.37122	5.17378	5.93122	4.61717	2.66572
B02	LTP	Fsa48h	31.06	29.11	-0.79876	1.73961
B03	LTP	Fsa48h	32.02	29.11	-3.44364	10.8803
C01	LTP	Fsa72	27.13	29.11	-5.59364	48.2895	42.0792	9.2357	5.33223
C02	LTP	Fsa72	26.54	29.11	-4.97572	31.4659
C03	LTP	Fsa72	26.19	29.11	-5.53861	46.4823
G04	LTP	CRR	28.4086	28.5331	-0.0637066	1.04515	1.02079	0.254959	0.1472
G05	LTP	CRR	28.703	28.53	0.406357	0.754526
G06	LTP	CRR	28.4876	28.53	-0.336506	1.2627					SA
D01	LTP	Rsa24h	28.18	28.53	-3.61314	12.2366	4.58991	6.65429	3.84186			Leaf	Root
D02	LTP	Rsa24h	33.54	28.53	3.12774	0.114408					Control	1.2	1.02
D03	LTP	Rsa24h	30.72	28.53	-0.504551	1.41868					24h	18.68	4.59
E01	LTP	Rsa48h	32.07	28.53	-1.51175	2.85156	1.92701	1.41384	0.816283		48h	5.93	1.93
E02	LTP	Rsa48h	34.93	28.53	1.73957	0.299459					72h	42.08	4.66
E03	LTP	Rsa48h	27.54	28.53	-4.58645	2.63
F01	LTP	Rsa72h	26.32	28.53	-4.84386	2.65	4.66	1.90953	1.10247
F02	LTP	Rsa72h	25.98	28.53	-5.27681	6.45
F03	LTP	Rsa72h	26.45	28.53	-27.484	4.88					SEM	0.5	0.14
G07	CDC	CRF	22.4531	22.5138								4.94	1.84
G08	CDC	CRF	22.2805	22.5138								2.66	0.81
G09	CDC	CRF	22.808	22.5138								5.33	1.1
A07	CDC	Fnacl24h	24.6837	22.5138
A08	CDC	Fnacl24h	24.3795	22.5138
A09	CDC	Fnacl24h	24.3434	22.5138
B07	CDC	Fnacl48h	29.6751	22.5138
B08	CDC	Fnacl48h	25.2626	22.5138
B09	CDC	Fnacl48h	28.8675	22.5138
C07	CDC	Fnacl72h	26.1275	22.5138
C08	CDC	Fnacl72h	24.9196	22.5138
C09	CDC	Fnacl72h	25.1325	22.5138
G10	CDC	CRR	22.4531	22.5138
G11	CDC	CRR	22.2805	22.5138
G12	CDC	CRR	22.808	22.5138
D07	CDC	Rnacl24h	25.777	22.5138
D08	CDC	Rnacl24h	24.3961	22.5138
D09	CDC	Rnacl24h	25.2084	22.5138
E07	CDC	Rnacl48h	27.5656	22.5138
E08	CDC	Rnacl48h	27.1743	22.5138
E09	CDC	Rnacl48h	26.1103	22.5138
F07	CDC	Rnacl72h	25.1477	22.5138
F08	CDC	Rnacl72h	25.2406	22.5138
F09	CDC	Rnacl72h	25.404	22.5138
