# Supplementary material for: Identification and molecular characterization of a novel non-specific lipid transfer protein (TdLTP2) from durum wheat
Source: PLoS One. 2022 Apr 13;17(4):e0266971. doi: 10.1371/journal.pone.0266971 (PMC9007336; doi:10.1371/journal.pone.0266971)
Supplement: S1 Data — (ZIP) [file pone.0266971.s002.zip › data LTP2 paper/THP1 assay.xlsx]

## Sheet: Feuil1
abs 2H			Quantiblue				AV	SI	ET	T
0.22	0.179	0.205	LTP2	0.111	0.104	0.105	0.106667	0.79602	0.00984886	0.163547
0.185	0.178	0.176	complex	0.197	0.132	0.125	0.151333	1.12935
0.213	0.188	0.221	C-	0.145	0.126	0.131	0.134	1
0.163	0.176	0.19	C+	1.996	2.245	2.215	2.152	16.0597
ligand
1µg	0.123			0.18	0.2		0.09	0.671642
0.5	0.168			0.15	0.15		0.075	0.559701
0.25	0.177			0.15	0.14		0.075	0.559701
0	0.148			0.2	0.12		0.1	0.746269
abs 4H			Quantiblue
0.235	0.183	0.216	LTP2	0.158	0.143	0.152	0.151	1.06588
0.189	0.176	0.18	complex	0.304	0.199	0.189	0.230667	1.62824
0.221	0.192	0.223	C-	0.166	0.128	0.131	0.141667	1	0.0211266	0.205046
0.125	0.148	0.172	C+	2.16	2.53	2.42	2.37	16.7294
ligand
1µg	0.132			0.227	0.321		0.274	1.93412
0.5	0.166			0.235	0.239		0.237	1.67294
0.25	0.154			0.193	0.171		0.182	1.28471
0	0.131			0.154	0.145		0.1495	1.05529
abs 6H			Quantiblue
0.24	0.187	0.214	LTP2	0.19	0.166	0.182	0.179333	0.985348
0.196	0.186	0.186	complex	0.374	0.242	0.232	0.282667	1.55311
0.238	0.198	0.198	C-	0.213	0.166	0.167	0.182	1	0.0268514	0.262554
0.125	0.151	0.151	C+	2.22	2.64	2.51	2.45667	13.4982
ligand	0.134
1µg	0.181			0.326	0.388		0.357	1.96154
0.5	0.167			0.28	0.29		0.285	1.56593
0.25	0.137			0.238	0.213		0.2255	1.23901
0				0.185	0.167		0.176	0.967033
							SI-2H	SI-4H	SI-6H	SI-ON
						LTP2	0.79602	1.06588	0.985348	1.03564
						complex	1.12935	1.62824	1.55311	1.72811
						C-	1	1	1	1
						C+	16.0597	16.7294	13.4982	6.96538
			SI-2H	SI-4H	SI-6H	SI-ON
		Ligand1µg	0.671642	1.93412	1.96154	2.25153
		Ligand-0,5µg	0.559701	1.67294	1.56593	1.92464
		Ligand-0,25µg	0.559701	1.28471	1.23901	1.24949
abs ON			Quantiblue				SI	ET	T
0.369	0.264	0.286	0.368	0.317	0.332	0.339	1.03564
0.178	0.197	0.225	0.724	0.496	0.477	0.565667	1.72811
0.23	0.225	0.262	0.39	0.29	0.302	0.327333	1	0.0546016	0.491138
0.142	0.168	0.148	2.14	2.4	2.3	2.28	6.96538
ligand
1µg	0.256	0.621	0.737	0.737		0.737	2.25153
0.5	0.169	0.548	0.63	0.63		0.63	1.92464
0.25	0.139	0.479	0.409	0.409		0.409	1.24949
abs 48h
				quantiblue			AV	SI	ET	T
LTP2	0.494	0.343	0.286	0.471	0.407	0.373	0.388	0.890589
complex	0.39	0.236	0.226	0.895	0.66	0.578	0.593667	1.36266
C-	0.478	0.214	0.254	0.584	0.469	0.524	0.435667	1	0.167506	0.938185
C+	0.278	0.22	0.199	2.1	2	2.1	1.433	3.28921
1µg	0.489			0.694	0.787		0.7405	1.69969
0.5	0.183			0.627	0.747		0.687	1.57689
0.25	0.171			0.608	0.509		0.5585	1.28194
	SI-0H	SI-2H	SI-4H	SI-6H	SI-24H	SI-48H
Ligand1µg	0.01	0.671642	1.93412	1.96154	2.25153	1.69969
Ligand-0,5µg	0.01	0.559701	1.67294	1.56593	1.92464	1.57689
Ligand-0,25µg	0.01	0.559701	1.28471	1.23901	1.24949	1.28194
	SI-0H	SI-2H	SI-4H	SI-6H	SI-24H	SI-48H
rTdLTP2	0.01	0.79602	1.06588	0.985348	1.03564	1.03564
Complex	0.01	1.12935	1.62824	1.55311	1.92811	1.72547
C-	0.01	1	1	1	1	1
C+	0	4.0597	3.72941	3.49817	2.96538	1.96548
