# Supplementary material for: Identification and molecular characterization of a novel non-specific lipid transfer protein (TdLTP2) from durum wheat
Source: PLoS One. 2022 Apr 13;17(4):e0266971. doi: 10.1371/journal.pone.0266971 (PMC9007336; doi:10.1371/journal.pone.0266971)
Supplement: S1 Data — (ZIP) [file pone.0266971.s002.zip › data LTP2 paper/Elisa LTP2 vs Tria 14 and pp3.xlsx]

## Sheet: Feuil2
					Av	ET			LTP2	1.10333	0.0416333
1	LTP2+antipp3	1.62	1.78	1.71	1.70333	0.0802081			tria14+	1.11667	0.0288675
2	pp3+	2.56	2.17	2.11	2.28	0.244336			C-	0.203333	0.0680686
3	C-	0.13	0.13	0.16	0.14	0.0173205	0.191962
4	LTP2+antitria14	1.09	1.07	1.15	1.10333	0.0416333
5	tria14+	1.1	1.1	1.15	1.2666	0.0288675
6	C-	0.18	0.15	0.28	0.203333	0.0680686	0.407539
