# Supplementary material for: Identification and molecular characterization of a novel non-specific lipid transfer protein (TdLTP2) from durum wheat
Source: PLoS One. 2022 Apr 13;17(4):e0266971. doi: 10.1371/journal.pone.0266971 (PMC9007336; doi:10.1371/journal.pone.0266971)
Supplement: S1 Data — (ZIP) [file pone.0266971.s002.zip › data LTP2 paper/ELISA patients sera.xlsx]

## Sheet: ELISA LTP2
Patients				average	ET
1	0.04	0.05	0.06	0.05	0.01
2	0.05	0.05	0.02	0.04	0.0173205
3	0.05	0.03	0.05	0.0433333	0.011547
4	0.04	0.08	0.03	0.05	0.0264575
5	0.05	0.05	0.03	0.0433333	0.011547
6		0.087	0.035	0.0406667	0.0367696
7	0.806	0.39	0.175		0.320791
8	0.135		0.111		0.0169706
9	0.02	0.08	0.03	0.0433333	0.0321455
10	0.04	0.04		0.0266667	0
7	0.151	0.126	0.138	0.138333	0.0125033
8	0.085	0.099	0.083	0.089	0.0087178
11	0.065	0.097		0.054	0.0226274
12	0.065	0.067		0.044	0.00141421		treshold	0.0957498
13	0.087	0.08	0.082	0.083	0.00360555
14	0.117	0.074	0.08	0.0903333	0.0232881
15	0.059	0.065	0.114	0.0793333	0.0301717
16	0.11	0.11	0.116	0.112	0.0034641
17	0.148	0.162	0.185	0.165	0.0186815
18	0.194	0.324	0.206	0.241333	0.0718424
190	0.135	0.141	0.093	0.123	0.0261534
20	0.12	0.117	0.113	0.116667	0.00351188
C-	0.077	0.072	0.084	0.0776667	0.00602771
Patients				Av	ET
P7	0.151	0.126	0.138	0.138333	0.0125033
P8	0.085	0.099	0.083	0.089	0.0087178
A	0.065	0.097		0.054	0.0226274
B	0.065	0.067		0.044	0.00141421
C	0.087	0.08	0.082	0.083	0.00360555
D	0.117	0.074	0.08	0.0903333	0.0232881
E	0.059	0.065	0.114	0.0793333	0.0301717
F	0.11	0.11	0.116	0.112	0.0034641
G	0.148	0.162	0.185	0.165	0.0186815
H	0.194	0.324	0.206	0.241333	0.0718424
I	0.135	0.141	0.093	0.123	0.0261534
J	0.12	0.117	0.113	0.116667	0.00351188
C-	0.077	0.072	0.084	0.0776667	0.00602771
		treshold	0.0957498

## Sheet: tria14
Patients				AV	ET
1	0.058	0.098	0.062	0.0726667	0.0220303
2	0.052	1.683	0.997	0.910667	0.81892
3	0.128	0.291	0.154	0.191	0.0875728
4	0.658	0.594	0.099	0.450333	0.305942
5	0.62	0.553	0.122	0.431667	0.270263
6	0.917	0.396	0.067	0.46	0.428599
7	0.382		0.225	0.202333	0.111016
8	0.078		0.058	0.0453333	0.0141421
9	0.101	0.042	0.007	0.05	0.0475079
10	0.051	0.044	0.049	0.048	0.00360555
11	0.048	0.051	0.05	0.0496667	0.00152753
12		0.049	0.049	0.0326667	0
13	0.044	0.043	0.057	0.048	0.00781025
14	0.072	0.053	0.086	0.0703333	0.016563
15	0.41	0.115	0.112	0.212333	0.171191
16	0.053	0.054	-0.003	0.0346667	0.0326241
17	0.136	0.138	0.11	0.128	0.0156205
18	1.147	1.262	1.353	1.254	0.103233
19	0.044	0.043	0.045	0.044	0.001
20	0.041	0.052	0.046	0.0463333	0.00550757
C-	0.052	0.052	0.057	0.0536667	0.00288675
				treshold	0.0623269

## Sheet: LTP2+Tria14,
	average	average
	LTP2	TRIA14	ET LTP2	ET tria14
1	0.05	0.0726667	0.01	0.0220303
2	0.04	0.910667	0.0173205	0.81892
3	0.0433333	0.191	0.011547	0.0875728
4	0.05	0.450333	0.0264575	0.305942
5	0.0433333	0.431667	0.011547	0.270263
6	0.0406667	0.46	0.0367696	0.428599
7	0.138333	0.202333	0.0321455	0.111016
8	0.089	0.0453333	0	0.0141421
9	0.03	0.05	0.0125033	0.0475079
10	0.089	0.048	0.0087178	0.00360555
11	0.054	0.0496667	0.0226274	0.00152753
12	0.044	0.0326667	0.00141421	0
13	0.083	0.048	0.00360555	0.00781025
14	0.0903333	0.0703333	0.0232881	0.016563
15	0.0793333	0.212333	0.0301717	0.171191
16	0.112	0.0346667	0.0034641	0.0326241
17	0.165	0.128	0.0186815	0.0156205
18	0.241333	1.254	0.0718424	0.103233
19	0.123	0.044	0.0261534	0.001
20	0.116667	0.0463333	0.00351188	0.00550757
21	0.115667	0.107667	0.00602771	0.00288675
22	0.0783333	0.067	0.0202073	0.0104083
23	0.049	0.084	0.0226789	0.00608276
24	0.0423333	0.07	0.00458258	0.0069282
25	0.166	0.086	0.00907377	0.01
26	0.198	0.393	0.0209523	0.0144222
27	0.122667	0.07	0.0147309	0.0407308
28	0.068	0.0533333	0.0378594	0.0057735
29	0.0606667	0.181333	0.00360555	0.00550757
30	0.0713333	0.0766667	0.0011547	0.0057735
		0.0333333	0.0023094	0.0160728
	LTP2	TRIA14	ET LTP2	ET tria14
sera7	0.138333	0.202333	0.0321455	0.111016
sera17	0.165	0.128	0.0186815	0.0156205
sera18	0.241333	1.254	0.0718424	0.103233
sera25	0.049	0.084	0.0226789	0.00608276
sera26	0.0423333	0.07	0.00458258	0.0069282

## Sheet: sera
10476
10475
10265
10417
10457
10444
10426
10488
10455
10397
7391
6129
6143
7599
10431
129031
9384
10438
10338
129032
10300
10360
10478
129034
129030
10325
10416
10446
10389
10406

## Sheet: Last results
LTP2			AVTria14	AV LTP2	ETLTP2	ETTRIA14
0.071	0.036	0.035	0.068	0.0473333	0.020502	0.0112694
0.081	0.066	0.054	0.1	0.067	0.0135277	0.006
0.131	0.155	0.197	0.085	0.161	0.0334066	0.004
0.375	0.504	0.347	0.0953333	0.408667	0.0837397	0.00550757
0.057	0.071	0.081	0.176333	0.0696667	0.0120554	0.0145717
0.078	0.07	0.085	0.302333	0.0776667	0.00750555	0.0299054
0.305	0.239	0.259	0.209	0.267667	0.0338428	0.00608276
0.381	0.384	0.404	0.188	0.389667	0.0125033	0.0530189
0.077	0.19	0.133	0.111333	0.133333	0.0565007	0.00757188
0.119	0.197	0.133	0.100333	0.149667	0.0415853	0.00896289
TRIA14				AVTria14	ETTRIA14
0.055	0.075	0.074		0.068	0.0112694
0.1	0.094	0.106		0.1	0.006
0.089	0.081	0.085		0.085	0.004
0.09	0.101	0.095		0.0953333	0.00550757
0.188	0.16	0.181		0.176333	0.0145717
0.329	0.27	0.308		0.302333	0.0299054
0.212	0.213	0.202		0.209	0.00608276
0.214	0.127	0.223		0.188	0.0530189
0.12	0.108	0.106		0.111333	0.00757188
0.106	0.09	0.105		0.100333	0.00896289
0.087	0.093	0.094		0.0913333	0.00378594
	average	average
	rTdLTP2	rTria 14	ET LTP2	ET tria14
1	0.0473333	0.068	0.020502	0.0112694
2	0.067	0.1	0.0135277	0.006
3	0.161	0.085	0.0334066	0.004
4	0.408667	0.0953333	0.0437397	0.00550757
5	0.0696667	0.176333	0.0120554	0.0145717
6	0.0776667	0.302333	0.00750555	0.0299054
7	0.267667	0.209	0.0338428	0.00608276
8	0.389667	0.188	0.0125033	0.0530189
9	0.133333	0.111333	0.0565007	0.00757188
10	0.149667	0.100333	0.0415853	0.00896289
11	0.054	0.0496667	0.0226274	0.00152753
12	0.044	0.0326667	0.00141421	0
13	0.083	0.048	0.00360555	0.00781025				rTdLTP2	0.63	19
14	0.0903333	0.0703333	0.0232881	0.016563				rTria14	0.73	22
15	0.0793333	0.212333	0.0301717	0.171191				ltp2+/tra14	0.56	17
16	0.112	0.0346667	0.0034641	0.0326241					ET
17	0.165	0.128	0.0186815	0.0156205				0.00520683	0.00378594
18	0.241333	1.054	0.0718424	0.103233				0.0333333	0.0160728
19	0.123	0.044	0.0261534	0.001				0.0192701	0.00992935
20	0.116667	0.0463333	0.00351188	0.00550757
21	0.115667	0.107667	0.00602771	0.00288675			Treshold	0.0490581
22	0.0783333	0.067	0.0202073	0.0104083
23	0.049	0.084	0.0226789	0.00608276
24	0.0423333	0.07	0.00458258	0.0069282
25	0.166	0.086	0.00907377	0.01
26	0.198	0.393	0.0209523	0.0144222
27	0.122667	0.07	0.0147309	0.0407308
28	0.068	0.0533333	0.0378594	0.0057735
29	0.0606667	0.181333	0.00360555	0.00550757
30	0.0713333	0.0766667	0.0011547	0.0057735
		0.0333333	0.0023094	0.0160728
