# Supplementary material for: Identification and molecular characterization of a novel non-specific lipid transfer protein (TdLTP2) from durum wheat
Source: PLoS One. 2022 Apr 13;17(4):e0266971. doi: 10.1371/journal.pone.0266971 (PMC9007336; doi:10.1371/journal.pone.0266971)
Supplement: S1 Data — (ZIP) [file pone.0266971.s002.zip › data LTP2 paper/column LTP2 analysis.xlsx]

## Sheet: Feuil3
number tubes	volume	A280 clm 2	A280 clm1	A280 clm 3
1	6	-0.014		-0.009
2	12	-0.052	-0.004	-0.019
3	18	-0.045	0.012	-0.027
4	24	-0.008	0.033	-0.004
5	30	-0.012	0.006	-0.009
6	36	-0.018	0.024	0.147
7	42	0.003	0.138	0.045
8	48	0.195	0.232	0.093
9	54	0.07	0.201	0.174
10	60	0.086	0.277	0.179
11	66	0.136	0.33	0.251
12	72	0.159	0.405	0.318
13	78	0.097	0.565	0.265
14	84	0.219	0.659	0.289
15	90	0.285	0.583	0.25
16	96	0.277	0.491	0.138
17	102	0.267	0.495	0.069
18	108	0.3	0.261	-0.009
19	114	0.195	0.086	-0.015
20	120	0.248	0.073	-0.012
21	126	0.122	0.043	0.028
22	132	0.052	0.014	-0.008
23	138	0.028	0.039	-0.03
24	144	-0.013	0.006	-0.028
25	150	0.004	0.01	-0.021
26	156	-0.029	-0.001	-0.025
27	162	-0.019	0.029	0.01
28	168	-0.019	-0.014	-0.044
29	174	0.012	-0.006	-0.025
30	180	-0.011	0.018	-0.029
31	186	-0.009	-0.006	-0.026
32	192	-0.032	0.015	-0.039
33	198	-0.038	0.011	-0.027
34	204	0.086	0.003	-0.009
35	210	-0.022	-0.008	-0.035
36	216	-0.028	-0.012	-0.04
37	222	-0.017	0	-0.047
38	228	-0.013	0.048	0.024
39	234	-0.003	-0.001	-0.026
40	240	-0.042	0.009	-0.002
41	246	-0.018	0.012
42	252	0.008	-0.009
43	258	-0.015	0.003
44	264	-0.026	0.011
			0.023
