# Supplementary material for: Identification and molecular characterization of a novel non-specific lipid transfer protein (TdLTP2) from durum wheat
Source: PLoS One. 2022 Apr 13;17(4):e0266971. doi: 10.1371/journal.pone.0266971 (PMC9007336; doi:10.1371/journal.pone.0266971)
Supplement: S1 Data — (ZIP) [file pone.0266971.s002.zip › data LTP2 paper/analyze fingerprint.xlsx]

## Sheet: Feuil1
mass finger	intensity		mass finger	intensity				mass expasy	modifications
1006.59	19015.9		1375.64	982530				4798.28	5083.38
1032.6	4960.4		854.463	363394				4670.18	4955.29
1038.54	12190.8		1636.76	351508				3363.64	3534.71		mass finger	intensity	mass expasy	modifications
1046.57	55489.4		1439.61	332701				3277.66	3391.7		1439.61	332701	2590.3	2704.34
1074.54	14081.2		1124.5	252342				2590.3	2704.34		1137.54	231783	1965.94	2079.98
1075.53	9264.92		1137.54	231783				2340.16	2454.2		1567.71	162028	1925.06	1982.09
1076.52	8237.95		1567.71	162028				2035.02	2149.06		2079.98	59285	1715.8	1829.84
1089.62	11138.8		985.539	136790				1965.94	2079.98		1357.72	34129.9	1453.65	1567.7
1093.5	13349		1580.89	130231				1925.06	1982.09		2704.3	12150.9	1325.56	1439.6
1105.6	12417.1		1433.78	100506				1859.96	1974		1829.84	10080.2	1300.7	1357.73
1106.5	8269.5		1125.49	93796.1				1715.8	1829.84		1982.07	3687.58	1080.51	1137.53
1121.61	15801		1619.75	89132.5				1661.88	1718.9
1124.5	252342		1347.6	83120.2				1453.65	1567.7		0.097		0.44
1125.49	93796.1		916.502	79783.8				1424.7	1538.74
1137.54	231783		956.531	74491.2				1325.56	1439.6
1141.63	47386.3		990.49	71258.5				1300.7	1357.73
1171.66	5316.55		2457.93	71030				1080.51	1137.53
1187.61	14303.7		2532.15	64335.1				922.46	1036.5
1224.77	6126.47		2409.93	60595.2
1232.6	37799.5		2079.98	59285
1260.62	9936.36		1046.57	55489.4
1318.62	18242.2		1601.65	52174.5
1347.6	83120.2		1395.59	50510
1357.72	34129.9		1618.84	50184.9
1363.6	11892		1141.63	47386.3
1375.64	982530		1678.83	46337.6
1377.9	9699.31		1729.75	41155.5
1382.59	5838.16		1413.58	39434.1
1395.59	50510		1232.6	37799.5
1397.62	9093.75		1357.72	34129.9
1411.59	17183.3		2732.24	33169.5
1413.58	39434.1		1620.75	27378.7
1427.59	20331.2		993.494	25770.1
1429.56	11668.2		964.521	25408.4
1433.78	100506		2392.93	24837.6
1437.6	21928.8		2062.95	24286.6
1439.61	332701		1437.6	21928.8
1480.59	15366.1		890.463	21702
1520.75	4528.02		1427.59	20331.2
1527.64	4874.33		1006.59	19015.9
1536.72	17594.3		2458.94	18468.5
1562.86	12089.1		1318.62	18242.2
1567.71	162028		860.39	17929.2
1580.89	130231		1536.72	17594.3
1601.65	52174.5		2473.94	17406.3
1618.84	50184.9		1411.59	17183.3
1619.75	89132.5		2053.85	16259.3
1620.75	27378.7		1121.61	15801
1636.76	351508		968.519	15736.5
1658.74	9760.98		1480.59	15366.1
1678.83	46337.6		1187.61	14303.7
1729.75	41155.5		994.483	14141.4
1742.93	8460.83		1074.54	14081.2
1745.73	6732.88		3641.79	13962
1780.87	7097.22		1925.77	13663.3
1829.84	10080.2		904.49	13548.7
1925.77	13663.3		1093.5	13349
1981	8952.98		2570.1	12983.9
1982.07	3687.58		2439.93	12860.2
2002.92	10381.1		2514.17	12615.8
2053.85	16259.3		1105.6	12417.1
2062.95	24286.6		1038.54	12190.8
2079.98	59285		2704.3	12150.9
2087.79	2233.96		1562.86	12089.1
2101.95	5186		2554.12	12077.2
2117.92	7399.41		1363.6	11892
2243.04	2003.5		1429.56	11668.2
2259.04	1742.51		2460.95	11508.6
2298.08	1787.07		2411.93	11343.5
2314.03	6914.45		1089.62	11138.8
2339.08	4365.29		876.436	10979.3
2362.05	7044.63		2455.95	10792.2
2378.02	8530.19		2495.9	10751.3
2392.93	24837.6		2440.94	10585
2395.94	6952.78		2002.92	10381.1
2397.9	2224.13		877.42	10133.9
2398.92	3874.77		1829.84	10080.2
2399.92	1616.73		1260.62	9936.36
2407.94	8315.42		1658.74	9760.98
2409.93	60595.2		1377.9	9699.31
2411.93	11343.5		992.505	9559.6
2412.93	8325.11		1075.53	9264.92
2439.93	12860.2
2440.94	10585
2441.94	3930.14
2442.91	5067.68
2455.95	10792.2
2456.95	5053.33
2457.93	71030
2458.94	18468.5
2460.95	11508.6
2473.94	17406.3
2479.91	912.308
2495.9	10751.3
2498.92	3969.8
2514.17	12615.8
2527.23	2769.09
2532.15	64335.1
2554.12	12077.2
2570.1	12983.9
2704.3	12150.9
2727.29	2858.81
2732.24	33169.5
2754.22	5381.73
2770.2	5946.48
2981.38	2828.09
3392.65	1063.96
3641.79	13962
3894.74	4560.53
3953.68	8006.16
854.463	363394
860.39	17929.2
876.436	10979.3
877.42	10133.9
890.463	21702
897.472	5717
904.49	13548.7
908.38	6647.39
916.502	79783.8
918.515	8713.84
956.531	74491.2
964.521	25408.4
968.519	15736.5
985.539	136790
990.49	71258.5
992.505	9559.6
993.494	25770.1
994.483	14141.4
