# Supplementary material for: Identification and molecular characterization of a novel non-specific lipid transfer protein (TdLTP2) from durum wheat
Source: PLoS One. 2022 Apr 13;17(4):e0266971. doi: 10.1371/journal.pone.0266971 (PMC9007336; doi:10.1371/journal.pone.0266971)
Supplement: S1 Data — (ZIP) [file pone.0266971.s002.zip › data LTP2 paper/MALDI-TOF LTP2.xlsx]

## Sheet: Sheet1
LTP1-1		LTP1-2		LTP2-1		LTP2-5
m/z	Rel. Intens.	m/z	Rel. Intens.	m/z	Rel. Intens.	m/z	Rel. Intens.
4085.03	54	4067.36	26	4277.22	100	4276.19	100
4276.94	66	4193.13	100	4431.42	13	4427.52	14
4446.35	33	4274.5	71	4558.44	15	4761.4	30
4605.6	46	4393.99	20	4752.06	15	4931.57	44
4765.3	42	4557.4	37	4927.8	34	5253.94	20
4929.15	58	4765.3	37	5089.91	11	5422.63	23
5093.94	69	4926.16	58	5253.42	27	9351.67	29
5260.81	38	5093.72	50	5414.21	21	9553.19	24
5426.08	54	5251.52	39	5588.09	10
5585.43	78	5421.99	61	5743.14	13
5750.32	100	5581.5	35	5907.88	12
5909.96	44	5752.5	73	9347.92	50
9319.39	32	5901.9	42	9548.23	29
11082.6	11	9310.23	25	9719.42	5
11229	15	11543.8	10	11722.7	3
11386.7	20	11712.3	13	11872.2	3
11551.8	23	11875.3	13	12031.8	2
11705.2	18	12196.1	13	12204.9	3
11872.5	24	12358.1	14
12034.6	21	12677.5	8
12199.6	19	12855.2	12
12357.2	18
12518.8	13
12681.6	17
12850.6	18
